# Supplementary material for: Gut Microbiota Dynamics during Chemotherapy in Epithelial Ovarian Cancer Patients Are Related to Therapeutic Outcome
Source: Cancers (Basel). 2021 Aug 8;13(16):3999. doi: 10.3390/cancers13163999 (PMC8393652; doi:10.3390/cancers13163999)
Supplement: Supplementary file 1 [file cancers-13-03999-s001.zip]

Archive with 1 entries (1 files):
- cancers-1264786-supplementary.pdf
